# Supplementary material for: Identifying age-common and age-specific factors of Plasmodium infection in Nigerian children under five: Application of a cluster-aware multistage selection framework to the 2018 Nigeria Demographic and Health Survey
Source: PLOS Glob Public Health. 2026 Jul 14;6(7):e0006693. doi: 10.1371/journal.pgph.0006693 (PMC13367690; doi:10.1371/journal.pgph.0006693)
Supplement: S1 Table — Raw covariates were merged, filtered, or recoded as needed to create more interpretable, generalizable, and epidemiologically meaningful variables. The Demographic and Health Survey (DHS) Standard Recode Manual and the Guide to DHS Statistics (DHS-7) were consulted in constructing these covariates. (XLSX) [file pgph.0006693.s001.xlsx]

## Sheet: S1 Table
S1 Table. Full list and definitions of covariates evaluated in the Cluster-aware Multistage Selection to identify age-common and age-specific factors associated with Plasmodium infection among children under 5 years in Nigeria, based on the 2018 Nigeria Demographic and Health Survey
Raw covariates were merged, filtered, or recoded as needed to create more interpretable, generalizable, and epidemiologically meaningful variables. The Demographic and Health Survey (DHS) Standard Recode Manual and the Guide to DHS Statistics (DHS-7) were consulted in constructing these covariates.
Covariate name	Recoded variable	Response / unit	Definition and recoding rule
Community-level factors
Socioeconomic and demographic
Household is poor or poorer (wealth quintile 1–2)	comm_pov_prop	Continuous (0–1) proportion	Continuous (0–1): For each PSU (v021), survey-weighted proportion of children living in households with ph_wealth_quint ∈ {1, 2} (poor or poorer).
Mother received primary education or higher	comm_motheredu_prop	Continuous (0–1) proportion	Continuous (0–1): For each PSU, survey-weighted proportion of children whose mother has ≥ primary education (mother_eduyr ≥ 1).
Father received primary education or higher	comm_partneredu_prop	Continuous (0–1) proportion	Continuous (0–1): For each PSU, survey-weighted proportion of children whose partner has ≥ primary education (partner_eduyr ≥ 1).
Mother is employed	comm_mother_occupation_prop	Continuous (0–1) proportion	Continuous (0–1): For each PSU, survey-weighted proportion of children whose mother is employed in any occupation (mother_occupation ≠ 0).
Father is employed	comm_partner_occupation_prop	Continuous (0–1) proportion	Continuous (0–1): For each PSU, survey-weighted proportion of children whose partner is employed in any occupation (partner_occupation ≠ 0).
Household structure and physical environment
Household owns livestock	comm_animals_prop	Continuous (0–1) proportion	Continuous (0–1): For each PSU, survey-weighted proportion of children living in households that own livestock or farm animals (ph_animals = 1).
Household owns agricultural land	comm_agriland_prop	Continuous (0–1) proportion	Continuous (0–1): For each PSU, survey-weighted proportion of children living in households that own agricultural land (ph_agriland = 1).
House has finished flooring material	comm_floor_finished_prop	Continuous (0–1) proportion	Continuous (0–1): For each PSU, survey-weighted proportion of children living in households with finished flooring material (ph_floor = 1).
Access to electricity	comm_electric_prop	Continuous (0–1) proportion	Continuous (0–1): For each PSU, survey-weighted proportion of children living in households with electricity (ph_electric = 1).
Access to improved sanitation facility	comm_sanitation_imp_prop	Continuous (0–1) proportion	Continuous (0–1): For each PSU, survey-weighted proportion of children living in households with improved sanitation (sanitation_imp = 1).
Access to improved water source	comm_water_imp_prop	Continuous (0–1) proportion	Continuous (0–1): For each PSU, survey-weighted proportion of children living in households with improved drinking-water source (water_imp = 1).
Prevention and health-related behaviors
Mother exposed to mass media at least once a week	comm_massmedia_prop	Continuous (0–1) proportion	Continuous (0–1): For each PSU, survey-weighted proportion of children whose mother is exposed to mass media at least once a week (mass_media = 1).
Household owns ITN	comm_itnhh_prop	Continuous (0–1) proportion	Continuous (0–1): For each PSU, survey-weighted proportion of children living in households owning at least one ITN (ml_itnhh = 1).
Individual-level factors
Socioeconomic and demographic
Female sex	sex_female	1	sex_female = 1 (Female) if hv104 = 2 (female); sex_female = 0 (Male) if hv104 = 1 (male).
Household wealth quintile	ph_wealth_quint		Derived from hv270 (household wealth index quintile) among de jure household members (hv102 = 1).
Richest	ph_wealth_quint	5	ph_wealth_quint = 5 (Richest) if hv270 = 5 (highest household wealth index quintile) AND hv102 = 1 (de jure household member).
Richer	ph_wealth_quint	4	ph_wealth_quint = 4 (Richer) if hv270 = 4 (second-highest household wealth index quintile) AND hv102 = 1 (de jure household member).
Middle	ph_wealth_quint	3	ph_wealth_quint = 3 (Middle) if hv270 = 3 (middle household wealth index quintile) AND hv102 = 1 (de jure household member).
Poorer	ph_wealth_quint	2	ph_wealth_quint = 2 (Poorer) if hv270 = 2 (second-lowest household wealth index quintile) AND hv102 = 1 (de jure household member).
Poorest	ph_wealth_quint	1	ph_wealth_quint = 1 (Poorest) if hv270 = 1 (lowest household wealth index quintile) AND hv102 = 1 (de jure household member).
Education level of the mother	mother_eduyr		Recode of hc61 (mother’s highest education level).
Higher	mother_eduyr	3	mother_eduyr = 3 (Higher) if hc61 = 3 (higher education).
Secondary	mother_eduyr	2	mother_eduyr = 2 (Secondary) if hc61 = 2 (secondary education).
Primary	mother_eduyr	1	mother_eduyr = 1 (Primary) if hc61 = 1 (primary education).
None	mother_eduyr	0	mother_eduyr = 0 (None) if hc61 ∈ {0, 8, 9} (no education, don’t know, or missing recoded as no education).
Education level of the father	partner_eduyr		Recode of v701 (partner’s highest education level).
Higher	partner_eduyr	3	partner_eduyr = 3 (Higher) if v701 = 3 (higher education).
Secondary	partner_eduyr	2	partner_eduyr = 2 (Secondary) if v701 = 2 (secondary education).
Primary	partner_eduyr	1	partner_eduyr = 1 (Primary) if v701 = 1 (primary education).
None	partner_eduyr	0	partner_eduyr = 0 (None) if v701 ∈ {0, 8, 9} (no education, don’t know, or missing recoded as no education).
Occupation of the mother	mother_occupation		Recode of v717 (mother’s current occupation) into three groups.
Office work	mother_occupation	1	mother_occupation = 1 (Office work) if v717 ∈ {1, 2, 3, 6, 7} (professional/technical/managerial, clerical, sales, services, related white-collar jobs).
Manual labor	mother_occupation	2	mother_occupation = 2 (Manual labor) if v717 ∈ {4, 5, 8, 9} (agricultural, skilled and unskilled manual, or other blue-collar work).
None	mother_occupation	0	mother_occupation = 0 (None) if v717 ∈ {0, 98, 99} or v717 indicates no occupation/household & domestic only; missing values recoded as 0.
Occupation of the father	partner_occupation		Recode of v705 (partner’s current occupation) into three groups.
Office work	partner_occupation	1	partner_occupation = 1 (Office work) if v705 ∈ {1, 2, 3, 7} (professional/technical/managerial, clerical, sales, services).
Manual labor	partner_occupation	2	partner_occupation = 2 (Manual labor) if v705 ∈ {4, 5, 8, 9} (agricultural, skilled and unskilled manual, or other blue-collar work).
None	partner_occupation	0	partner_occupation = 0 (None) if v705 ∈ {0, 6, 98, 99} (no occupation, household/domestic only, don’t know or missing).
Area of residency	geography_regions		Recode of hv024 (region of residence) into five macro-regions of Nigeria.
North Central	geography_regions	1	geography_regions = 1 (North Central) if hv024 = 1.
North East	geography_regions	2	geography_regions = 2 (North East) if hv024 = 2.
North West	geography_regions	3	geography_regions = 3 (North West) if hv024 = 3.
South South or South East	geography_regions	4	geography_regions = 4 (South South or South East) if hv024 ∈ {4, 5}.
South West	geography_regions	5	geography_regions = 5 (South West) if hv024 = 6.
Household lives in rural regions	geography_rural	1	geography_rural = 1 (Lives in rural regions) if hv025 = 2 (rural); geography_rural = 0 (Does not live in rural regions) if hv025 = 1 (urban).
Child & Maternal nutrition
Fulfills minimum dietary diversity	nt_mdd	1	nt_mdd = 1 (Yes) if child aged 6–23 months consumed foods from ≥5 of 8 WHO food groups in the previous day/night based on nt_* food group indicators; nt_mdd = 0 (No) otherwise.
Fulfills minimum meal frequency	nt_mmf	1	nt_mmf = 1 (Yes) if child aged 6–23 months meets age- and breastfeeding-status specific WHO minimum meal frequency recommendations using m39 (solid/semi-solid feeds), totmilkf and age; nt_mmf = 0 (No) otherwise.
Fulfills minimum acceptable diet	nt_mad	1	nt_mad = 1 (Yes) if child aged 6–23 months meets WHO minimum acceptable diet criteria: breastfed children with nt_mdd = 1 AND nt_mmf = 1; non-breastfed children with sufficient solid food diversity (foodsum2 ≥ 4), nt_mmf = 1 and ≥2 milk feeds; nt_mad = 0 (No) otherwise.
Given iron supplement within 7 days	iron	1	iron = 1 (Yes) if h42 = 1 (received iron in last 7 days); iron = 0 (No) otherwise.
Child given vitamin A supplement within 6 months	vit_a	1	vit_a = 1 (Yes) if v008a < 7 (months since last vitamin A campaign ≤ 6) OR h34 = 1 (received vitamin A); vit_a = 0 (No) otherwise.
Anemia level of the mother	mother_anemia		Four-category anemia status of the mother, recoded from v457.
Normal	mother_anemia	4	mother_anemia = 4 (Normal) if v457 ∈ {4, 9} (no anemia or not anemic; missing recoded as normal).
Mild	mother_anemia	3	mother_anemia = 3 (Mild anemia) if v457 = 3 (mild anemia).
Moderate	mother_anemia	2	mother_anemia = 2 (Moderate anemia) if v457 = 2 (moderate anemia).
Severe	mother_anemia	1	mother_anemia = 1 (Severe anemia) if v457 = 1 (severe anemia).
BMI status of the mother	mother_bmi		Body mass index category of the mother derived from v445 (BMI × 100).
Normal	mother_bmi	3	mother_bmi = 3 (Normal) if v445 ∈ [1850, 2499] corresponding to BMI 18.5–24.9 kg/m²; missing values recoded as normal (3).
Very thin	mother_bmi	1	mother_bmi = 1 (Very thin) if v445 ≤ 1699 (BMI < 17).
Thin	mother_bmi	2	mother_bmi = 2 (Thin) if 1700 ≤ v445 ≤ 1849 (BMI 17.0–18.49).
Overweight	mother_bmi	4	mother_bmi = 4 (Overweight) if 2500 ≤ v445 ≤ 2999 (BMI 25.0–29.9).
Obese	mother_bmi	5	mother_bmi = 5 (Obese) if v445 ≥ 3000 (BMI ≥ 30.0).
Height-for-age	nt_ch_ht_age		Child height-for-age category derived from hc70 (height-for-age z-score × 100).
With stunting	nt_ch_ht_age	1	nt_ch_ht_age = 1 (With stunting) if hv103 = 1 (child present) AND hc70 < -200 (height-for-age z-score < -2 SD).
Normal	nt_ch_ht_age	0	nt_ch_ht_age = 0 (Normal) if hv103 = 1 AND hc70 ≥ -200; observations with hc70 ≥ 9996 are set to missing.
Weight-for-height	nt_ch_wt_ht		Child weight-for-height category derived from hc72 (weight-for-height z-score × 100).
With wasting	nt_ch_wt_ht	2	nt_ch_wt_ht = 2 (With wasting) if hv103 = 1 AND hc72 < -200 (weight-for-height z-score < -2 SD).
Normal	nt_ch_wt_ht	1	nt_ch_wt_ht = 1 (Normal) if hv103 = 1 AND -200 ≤ hc72 ≤ 200 (z-score between -2 and +2 SD).
Overweight	nt_ch_wt_ht	0	nt_ch_wt_ht = 0 (Overweight) if hv103 = 1 AND hc72 > 200 & hc72 < 9990 (z-score > +2 SD). Observations with hc72 ≥ 9996 are set to missing.
Weight-for-age	nt_ch_wt_age		Child weight-for-age category derived from hc71 (weight-for-age z-score × 100).
Underweight	nt_ch_wt_age	2	nt_ch_wt_age = 2 (Underweight) if hv103 = 1 AND hc71 < -200 (weight-for-age z-score < -2 SD).
Normal	nt_ch_wt_age	1	nt_ch_wt_age = 1 (Normal) if hv103 = 1 AND -200 ≤ hc71 ≤ 200 (z-score between -2 and +2 SD).
Overweight	nt_ch_wt_age	0	nt_ch_wt_age = 0 (Overweight for age) if hv103 = 1 AND hc71 > 200 & hc71 < 9990 (z-score > +2 SD).
Currently breastfed	nt_bf_curr	1	nt_bf_curr = 1 (Currently breastfed) if m4 = 95 (child is still breastfeeding); nt_bf_curr = 0 (Not currently breastfed) if m4 ∈ {93, 94, 98, 99} or child never/previously breastfed.
Household structure and physical environment
Number of household members	hh_members		Household size category based on hv009 (number of de jure household members).
2-4 members	hh_members	1	hh_members = 1 (2–4 members) if hv009 ∈ [2, 4].
5-7 members	hh_members	2	hh_members = 2 (5–7 members) if hv009 ∈ [5, 7].
8 or more members	hh_members	3	hh_members = 3 (8 or more members) if hv009 ≥ 8.
Access to electricity	ph_electric	1	ph_electric = 1 (Yes) if hv206 = 1 (household has electricity); ph_electric = 0 (No) if hv206 = 0.
House has finished flooring material	ph_floor	1	ph_floor = 1 (Finished flooring material) if hv213 ∈ {30–35} (parquet/polished wood, vinyl, tiles, cement, carpet, etc.); ph_floor = 0 (Natural or rudimentary) if hv213 ∈ {10–22}.
2 or more rooms for sleeping	ph_rooms_sleep	1	ph_rooms_sleep = 1 (Two or more rooms) if hv216 ≥ 2; ph_rooms_sleep = 0 (One room) if hv216 = 1.
Cooks inside	ph_cook_place	1	ph_cook_place = 1 (Inside a building / no food cooked) if hv241 ∈ {1, 2, 6} OR hv226 = 95 (no food cooked in household); corresponds to cooking inside dwelling, in a separate building, or no cooking.
Owns agricultural land	ph_agriland	1	ph_agriland = 1 (Yes) if hv244 = 1 (household owns land usable for agriculture); ph_agriland = 0 (No) if hv244 = 0 or missing.
Owns livestocks	ph_animals	1	ph_animals = 1 (Yes) if hv246 = 1 (household has livestock, herds or farm animals); ph_animals = 0 (No) if hv246 = 0 or missing.
Access to improved sanitation facility	sanitation_imp	1	sanitation_imp = 1 (Yes) if hv205 ∈ {11, 12, 13, 15, 21, 22, 41}, corresponding to improved sanitation per DHS (flush/pour flush to piped sewer/septic tank/pit latrine, ventilated improved pit latrine, pit latrine with slab, etc.).
Shares toilet with others	share_toilet	1	share_toilet = 1 (Shares toilet with others) if v160 ∈ {1, 7}; share_toilet = 0 (Does not share) if v160 = 0. Other codes are treated as missing.
Place of handwashing	handwash_place		Place where household members most often wash their hands, recoded from hv230a.
At home: fixed	handwash_place	1	handwash_place = 1 (At home: fixed) if hv230a = 1 (fixed place in dwelling/yard).
At home: mobile	handwash_place	2	handwash_place = 2 (At home: mobile) if hv230a = 2 (mobile handwashing object such as a jug or bucket).
Not at home	handwash_place	3	handwash_place = 3 (Not at home / not observed) if hv230a is any other code or handwashing place is not observed.
Has soap and water when washing hands	soap_water	1	soap_water = 1 (Yes) if hv230b = 1 (water present) AND hv232 = 1 (soap or detergent present); soap_water = 0 (No) otherwise.
Ash, mud, sand present at handwashing place	handwash_dirty	1	handwash_dirty = 1 (Yes) if hv232b = 1 (ash, mud, or sand present); handwash_dirty = 0 (No) otherwise.
Access to improved water source	water_imp	1	water_imp = 1 (Yes) if hv201 ∈ {11, 14, 21, 31, 41, 51, 61, 62, 71}, corresponding to improved water sources per DHS (piped, tube well/borehole, protected well/spring, rainwater, bottled water, etc.).
Owns water source	own_water	1	own_water = 1 (Own dwelling/yard) if hv235 ∈ {1, 2} (source located in respondent’s dwelling or yard/plot); own_water = 0 (Elsewhere) otherwise.
Prevention and health-related behaviors
Household owns ITN	ml_itnhh	1	ml_itnhh = 1 (Yes) if any of hml10_1–hml10_7 = 1 (household owns ≥1 ITN); ml_itnhh = 0 (No) otherwise. Missing values are considered to not own ITN per DHS guideline
Household owns more than 1 ITN per 2 members	ml_hhaccess	1	ml_hhaccess = 1 (Yes) if hv013 > 0 AND 2 × (number of ITNs from hml10_1–hml10_7) ÷ hv013 ≥ 1; ml_hhaccess = 0 (No) if hv013 > 0 AND 2 × ITNs ÷ hv013 < 1.
Slept under an ITN last night	ml_netcat	1	ml_netcat = 1 (Yes) if hml12 ∈ {1, 2, 3} (slept under an ITN the previous night); ml_netcat = 0 (No) if hml12 = 0.
Mother uses the internet at least once a week	internet_fq	1	internet_fq = 1 (Yes) if v171b ∈ {2, 3} (uses internet at least once a week); internet_fq = 0 (No) otherwise.
Mother exposed to mass media at least once a week	mass_media	1	mass_media = 1 (Yes) if any of v157, v158, or v159 ∈ {2, 3} (listens/reads/watches at least once a week); mass_media = 0 (No) otherwise.
Visited health facility in the last 12 months	visit_health	1	visit_health = 1 (Yes) if v394 = 1 (visited a health facility in the last 12 months); visit_health = 0 (No) otherwise.
Mother had problems in accessing healthcare	access_health	1	access_health = 1 (Yes) if any of v467a, v467b, v467c, v467d, or v467f = 1 (big problem in at least one access dimension); access_health = 0 (No) if all specified items ≠ 1.
Appropriate disposal of children's stool	stool_disposal	1	stool_disposal = 1 (Appropriate) if v465 ∈ {1, 2} (disposed into toilet/latrine or rinsed into toilet/latrine); stool_disposal = 0 (Inappropriate) for all other v465 codes (e.g., thrown into garbage, left in open, buried, rinsed into drain/ditch).
Mother received drugs for intestinal parasites during pregnancy	preg_giparasites	1	preg_giparasites = 1 (Yes) if m60 = 1 (took drugs for intestinal parasites during pregnancy); preg_giparasites = 0 (No) otherwise.
Place of delivery	delivery_place		Place of delivery of the index child, recoded from m15 into three categories.
Own or other's home	delivery_place	1	delivery_place = 1 (Own or other's home) if m15 ∈ {10, 11, 12, 96} (respondent’s home, other home, or other home-like locations).
Government facility	delivery_place	2	delivery_place = 2 (Government facility) if m15 ∈ {20, 21, 22, 23, 26} (public/government hospital, health center, clinic or other public facility).
Private facility	delivery_place	3	delivery_place = 3 (Private facility) if m15 ∈ {30, 31, 36} (private hospital/clinic, mission/NGO facility or other private facility).
