# Supplementary material for: Identifying age-common and age-specific factors of Plasmodium infection in Nigerian children under five: Application of a cluster-aware multistage selection framework to the 2018 Nigeria Demographic and Health Survey
Source: PLOS Glob Public Health. 2026 Jul 14;6(7):e0006693. doi: 10.1371/journal.pgph.0006693 (PMC13367690; doi:10.1371/journal.pgph.0006693)
Supplement: S2 Table — Tuning parameters included the method (minimum-error or 1-standard-error) used to determine the penalty λ term for least absolute shrinkage and selection operator regression in Step 1; the proportion of bootstrap trials required for a covariate to pass Step 1; the p-value cutoff for identifying candidate age-specific covariates in Step 2; the p-value cutoff for selecting significant covariates in Step 3; the cutoff of modified quasi-likelihood information criterion improvement for identifying model-improving covariates in Step 3; and the cutoff of relative prevalence ratio changes for identifying potential confounding covariates in Step 3. For each model, we report the Pearson dispersion statistic, the modified quasi-likelihood information criterion, the calibration correlation coefficient, the Rao–Scott adjusted global model test, the cross-validated Brier score and bins grouped by 0.1% increments of the best score, and the number of estimated parameters. Models were ranked first by their Brier score bins and, within ties, by parsimony. Selected model is highlighted in black. The tuning parameters from the top-ranked model were selected. Abbreviations: F = Rao-Scott F statistic; λ = penalty term used for least absolute shrinkage and selection operator regression; dQIC = difference in the simplified quasi-likelihood information criterion; dPR = change in prevalence ratio; φ = Pearson dispersion statistic; QICu = simplified quasi-likelihood information criterion; r = calibration correlation coefficient. (XLSX) [file pgph.0006693.s002.xlsx]

## Sheet: S2 Table
S2 Table. Diagnostic assessments for models used to tune threshold parameters in the Cluster-aware Multistage Selection identifying age-common and age-specific factors associated with Plasmodium infection among children under five in Nigeria, 2018 Nigeria Demographic and Health Survey
Tuning parameters included the method (minimum-error or 1-standard-error) used to determine the penalty λ term for least absolute shrinkage and selection operator regression in Step 1; the proportion of bootstrap trials required for a covariate to pass Step 1; the p-value cutoff for identifying candidate age-specific covariates in Step 2; the p-value cutoff for selecting significant covariates in…
Abbreviations: F = Rao-Scott F statistic; λ = penalty term used for least absolute shrinkage and selection operator regression; dQIC = difference in the simplified quasi-likelihood information criterion; dPR = change in prevalence ratio; φ = Pearson dispersion statistic; QICu = simplified quasi-likelihood information criterion; r = calibration correlation coefficient
Model	Step 1: Penalty λ	Step 1 & 2: bootstrap cutoff	Step 2: p-value cutoff	Step 3: p-value cutoff	Step 3: dQIC	Step 3: dPR thresholds (mean/max)	Pearson's φ	QICu	r	F	Brier	ΔBrier bin	Number of parameters	Rank
1	Minimum-error	0.3	0.2	0.05	2	0.20 / 0.40	3.75114	4915.74	0.988809	1610.26	0.194827	1	46	1
2	Minimum-error	0.3	0.1	0.05	2	0.20 / 0.40	3.75114	4915.74	0.988809	1610.26	0.194827	1	46	1
3	Minimum-error	0.3	0.1	0.05	0	0.20 / 0.40	3.75636	4915.52	0.987421	1618.62	0.194739	1	48	2
4	1-SE	0.6	0.1	0.05	0	0.10 / 0.20	3.75207	4921.69	0.988369	1627.5	0.194823	1	49	3
5	1-SE	0.6	0.1	0.05	0	0.20 / 0.40	3.75207	4921.69	0.988369	1627.5	0.194823	1	49	3
6	1-SE	0.6	0.15	0.05	0	0.10 / 0.20	3.75207	4921.69	0.988369	1627.5	0.194823	1	49	3
7	1-SE	0.6	0.15	0.05	0	0.20 / 0.40	3.75207	4921.69	0.988369	1627.5	0.194823	1	49	3
8	1-SE	0.6	0.2	0.05	0	0.10 / 0.20	3.75207	4921.69	0.988369	1627.5	0.194823	1	49	3
9	1-SE	0.6	0.2	0.05	0	0.20 / 0.40	3.75207	4921.69	0.988369	1627.5	0.194823	1	49	3
10	1-SE	0.3	0.1	0.05	0	0.10 / 0.20	3.75207	4921.69	0.988369	1627.5	0.194823	1	49	3
11	1-SE	0.3	0.1	0.05	0	0.20 / 0.40	3.75207	4921.69	0.988369	1627.5	0.194823	1	49	3
12	1-SE	0.3	0.15	0.05	0	0.10 / 0.20	3.75207	4921.69	0.988369	1627.5	0.194823	1	49	3
13	1-SE	0.3	0.15	0.05	0	0.20 / 0.40	3.75207	4921.69	0.988369	1627.5	0.194823	1	49	3
14	1-SE	0.3	0.2	0.05	0	0.10 / 0.20	3.75207	4921.69	0.988369	1627.5	0.194823	1	49	3
15	1-SE	0.3	0.2	0.05	0	0.20 / 0.40	3.75207	4921.69	0.988369	1627.5	0.194823	1	49	3
16	Minimum-error	0.6	0.2	0.05	0	0.20 / 0.40	3.76763	4921.14	0.985824	1673.82	0.194833	1	55	4
17	1-SE	0.3	0.1	0.05	2	0.20 / 0.40	3.73332	4919.98	0.986873	1609.98	0.194997	2	44	5
18	1-SE	0.3	0.15	0.05	2	0.20 / 0.40	3.73332	4919.98	0.986873	1609.98	0.194997	2	44	5
19	1-SE	0.3	0.2	0.05	2	0.20 / 0.40	3.73332	4919.98	0.986873	1609.98	0.194997	2	44	5
20	1-SE	0.6	0.1	0.05	2	0.20 / 0.40	3.73332	4919.98	0.986873	1609.98	0.194997	2	44	5
21	1-SE	0.6	0.15	0.05	2	0.20 / 0.40	3.73332	4919.98	0.986873	1609.98	0.194997	2	44	5
22	1-SE	0.6	0.2	0.05	2	0.20 / 0.40	3.73332	4919.98	0.986873	1609.98	0.194997	2	44	5
23	Minimum-error	0.6	0.2	0.05	2	0.20 / 0.40	3.73805	4918.92	0.986863	1625.7	0.19502	2	46	6
24	Minimum-error	0.3	0.15	0.05	2	0.10 / 0.20	3.76378	4921.79	0.989166	1646.69	0.195042	2	50	7
25	Minimum-error	0.3	0.15	0.05	2	0.20 / 0.40	3.76378	4921.79	0.989166	1646.69	0.195042	2	50	7
26	Minimum-error	0.6	0.1	0.05	2	0.20 / 0.40	3.76378	4921.79	0.989166	1646.69	0.195042	2	50	7
27	Minimum-error	0.3	0.2	0.05	2	0.10 / 0.20	3.76378	4921.79	0.989166	1646.69	0.195042	2	50	7
28	Minimum-error	0.6	0.15	0.05	2	0.20 / 0.40	3.76378	4921.79	0.989166	1646.69	0.195042	2	50	7
29	Minimum-error	0.3	0.15	0.05	0	0.10 / 0.20	3.76282	4921.63	0.985684	1651.42	0.195059	2	51	8
30	Minimum-error	0.3	0.15	0.05	0	0.20 / 0.40	3.76282	4921.63	0.985684	1651.42	0.195059	2	51	8
31	Minimum-error	0.3	0.2	0.05	0	0.10 / 0.20	3.76282	4921.63	0.985684	1651.42	0.195059	2	51	8
32	Minimum-error	0.3	0.2	0.05	0	0.20 / 0.40	3.76282	4921.63	0.985684	1651.42	0.195059	2	51	8
33	Minimum-error	0.6	0.15	0.05	0	0.20 / 0.40	3.76884	4921.61	0.987691	1654.54	0.194968	2	52	9
34	Minimum-error	0.6	0.1	0.05	0	0.20 / 0.40	3.76884	4921.61	0.987691	1654.54	0.194968	2	52	9
35	Minimum-error	0.3	0.1	0.05	2	0.10 / 0.20	3.76886	4925.08	0.990007	1656.55	0.195072	2	53	10
36	Minimum-error	0.6	0.2	0.05	2	0.10 / 0.20	3.76886	4925.08	0.990007	1656.55	0.195072	2	53	10
37	Minimum-error	0.6	0.15	0.05	2	0.10 / 0.20	3.76886	4925.08	0.990007	1656.55	0.195072	2	53	10
38	Minimum-error	0.6	0.1	0.05	2	0.10 / 0.20	3.76886	4925.08	0.990007	1656.55	0.195072	2	53	10
39	Minimum-error	0.6	0.15	0.05	0	0.10 / 0.20	3.78266	4926.25	0.989053	1683.82	0.195123	2	58	11
40	Minimum-error	0.3	0.1	0.05	0	0.10 / 0.20	3.78266	4926.25	0.989053	1683.82	0.195123	2	58	11
41	Minimum-error	0.6	0.1	0.05	0	0.10 / 0.20	3.78266	4926.25	0.989053	1683.82	0.195123	2	58	11
42	Minimum-error	0.6	0.2	0.05	0	0.10 / 0.20	3.78266	4926.25	0.989053	1683.82	0.195123	2	58	11
43	Minimum-error	0.3	0.2	0.1	0	0.20 / 0.40	3.78437	4924.59	0.988858	1691.69	0.195125	2	58	11
44	Minimum-error	0.3	0.2	0.1	2	0.20 / 0.40	3.78437	4924.59	0.988858	1691.69	0.195125	2	58	11
45	Minimum-error	0.3	0.15	0.1	0	0.20 / 0.40	3.78437	4924.59	0.988858	1691.69	0.195125	2	58	11
46	Minimum-error	0.3	0.15	0.1	2	0.20 / 0.40	3.78437	4924.59	0.988858	1691.69	0.195125	2	58	11
47	1-SE	0.6	0.15	0.1	2	0.20 / 0.40	3.79443	4928.81	0.98642	1690.2	0.195105	2	61	12
48	1-SE	0.6	0.2	0.1	2	0.20 / 0.40	3.79443	4928.81	0.98642	1690.2	0.195105	2	61	12
49	1-SE	0.3	0.15	0.1	2	0.10 / 0.20	3.79443	4928.81	0.98642	1690.2	0.195105	2	61	12
50	1-SE	0.3	0.15	0.1	2	0.20 / 0.40	3.79443	4928.81	0.98642	1690.2	0.195105	2	61	12
51	1-SE	0.3	0.2	0.1	2	0.10 / 0.20	3.79443	4928.81	0.98642	1690.2	0.195105	2	61	12
52	1-SE	0.3	0.2	0.1	2	0.20 / 0.40	3.79443	4928.81	0.98642	1690.2	0.195105	2	61	12
53	Minimum-error	0.3	0.15	0.1	0	0.10 / 0.20	3.80074	4929.98	0.98536	1703.88	0.195118	2	64	13
54	Minimum-error	0.3	0.15	0.1	2	0.10 / 0.20	3.80074	4929.98	0.98536	1703.88	0.195118	2	64	13
55	Minimum-error	0.3	0.2	0.1	0	0.10 / 0.20	3.80074	4929.98	0.98536	1703.88	0.195118	2	64	13
56	Minimum-error	0.3	0.2	0.1	2	0.10 / 0.20	3.80074	4929.98	0.98536	1703.88	0.195118	2	64	13
57	1-SE	0.3	0.1	0.05	2	0.10 / 0.20	3.76309	4925.13	0.988198	1635.65	0.195208	3	50	14
58	1-SE	0.3	0.15	0.05	2	0.10 / 0.20	3.76309	4925.13	0.988198	1635.65	0.195208	3	50	14
59	1-SE	0.3	0.2	0.05	2	0.10 / 0.20	3.76309	4925.13	0.988198	1635.65	0.195208	3	50	14
60	1-SE	0.6	0.1	0.05	2	0.10 / 0.20	3.76745	4928.21	0.988498	1645.71	0.195262	3	53	15
61	1-SE	0.6	0.15	0.05	2	0.10 / 0.20	3.76745	4928.21	0.988498	1645.71	0.195262	3	53	15
62	1-SE	0.6	0.2	0.05	2	0.10 / 0.20	3.76745	4928.21	0.988498	1645.71	0.195262	3	53	15
63	1-SE	0.6	0.15	0.1	0	0.20 / 0.40	3.79321	4929.06	0.988621	1681.24	0.195133	3	60	16
64	1-SE	0.6	0.2	0.1	0	0.20 / 0.40	3.79321	4929.06	0.988621	1681.24	0.195133	3	60	16
65	1-SE	0.3	0.15	0.1	0	0.10 / 0.20	3.79321	4929.06	0.988621	1681.24	0.195133	3	60	16
66	1-SE	0.3	0.15	0.1	0	0.20 / 0.40	3.79321	4929.06	0.988621	1681.24	0.195133	3	60	16
67	1-SE	0.3	0.2	0.1	0	0.10 / 0.20	3.79321	4929.06	0.988621	1681.24	0.195133	3	60	16
68	1-SE	0.3	0.2	0.1	0	0.20 / 0.40	3.79321	4929.06	0.988621	1681.24	0.195133	3	60	16
69	1-SE	0.6	0.15	0.1	0	0.10 / 0.20	3.79724	4932.2	0.987996	1689.86	0.195236	3	63	17
70	1-SE	0.6	0.2	0.1	0	0.10 / 0.20	3.79724	4932.2	0.987996	1689.86	0.195236	3	63	17
71	1-SE	0.6	0.15	0.1	2	0.10 / 0.20	3.79798	4931.86	0.986373	1698.48	0.195205	3	64	18
72	1-SE	0.6	0.2	0.1	2	0.10 / 0.20	3.79798	4931.86	0.986373	1698.48	0.195205	3	64	18
73	Minimum-error	0.6	0.2	0.1	0	0.20 / 0.40	3.80671	4929.94	0.987663	1732.72	0.195234	3	66	19
74	Minimum-error	0.6	0.2	0.1	2	0.20 / 0.40	3.80671	4929.94	0.987663	1732.72	0.195234	3	66	19
75	Minimum-error	0.6	0.15	0.1	0	0.20 / 0.40	3.80671	4929.94	0.987663	1732.72	0.195234	3	66	19
76	Minimum-error	0.6	0.15	0.1	2	0.20 / 0.40	3.80671	4929.94	0.987663	1732.72	0.195234	3	66	19
77	1-SE	0.3	0.1	0.05	-2	0.20 / 0.40	3.79244	4942.63	0.988889	1688.21	0.195349	4	65	20
78	1-SE	0.3	0.15	0.05	-2	0.20 / 0.40	3.79244	4942.63	0.988889	1688.21	0.195349	4	65	20
79	1-SE	0.3	0.2	0.05	-2	0.20 / 0.40	3.79244	4942.63	0.988889	1688.21	0.195349	4	65	20
80	Minimum-error	0.6	0.2	0.1	0	0.10 / 0.20	3.80456	4932.2	0.987413	1704.62	0.195361	4	66	21
81	Minimum-error	0.6	0.2	0.1	2	0.10 / 0.20	3.80456	4932.2	0.987413	1704.62	0.195361	4	66	21
82	Minimum-error	0.6	0.15	0.1	0	0.10 / 0.20	3.80456	4932.2	0.987413	1704.62	0.195361	4	66	21
83	Minimum-error	0.6	0.15	0.1	2	0.10 / 0.20	3.80456	4932.2	0.987413	1704.62	0.195361	4	66	21
84	1-SE	0.3	0.2	0.15	0	0.10 / 0.20	3.79879	4935.6	0.987496	1707.06	0.195495	4	66	21
85	1-SE	0.3	0.2	0.15	0	0.20 / 0.40	3.79879	4935.6	0.987496	1707.06	0.195495	4	66	21
86	1-SE	0.3	0.2	0.15	2	0.10 / 0.20	3.79879	4935.6	0.987496	1707.06	0.195495	4	66	21
87	1-SE	0.3	0.2	0.15	2	0.20 / 0.40	3.79879	4935.6	0.987496	1707.06	0.195495	4	66	21
88	1-SE	0.6	0.2	0.15	0	0.10 / 0.20	3.79879	4935.6	0.987496	1707.06	0.195495	4	66	21
89	1-SE	0.6	0.2	0.15	0	0.20 / 0.40	3.79879	4935.6	0.987496	1707.06	0.195495	4	66	21
90	1-SE	0.6	0.2	0.15	2	0.10 / 0.20	3.79879	4935.6	0.987496	1707.06	0.195495	4	66	21
91	1-SE	0.6	0.2	0.15	2	0.20 / 0.40	3.79879	4935.6	0.987496	1707.06	0.195495	4	66	21
92	Minimum-error	0.3	0.2	0.15	0	0.10 / 0.20	3.80587	4933.21	0.988272	1716.03	0.195405	4	67	22
93	Minimum-error	0.3	0.2	0.15	2	0.10 / 0.20	3.80587	4933.21	0.988272	1716.03	0.195405	4	67	22
94	Minimum-error	0.3	0.2	0.15	0	0.20 / 0.40	3.80111	4932.09	0.986873	1719.49	0.19541	4	68	23
95	Minimum-error	0.3	0.2	0.15	2	0.20 / 0.40	3.80111	4932.09	0.986873	1719.49	0.19541	4	68	23
96	Minimum-error	0.6	0.2	0.15	0	0.10 / 0.20	3.81145	4933.36	0.98702	1738.38	0.19535	4	69	24
97	Minimum-error	0.6	0.2	0.15	2	0.10 / 0.20	3.81145	4933.36	0.98702	1738.38	0.19535	4	69	24
98	Minimum-error	0.6	0.2	0.15	0	0.20 / 0.40	3.81953	4934.35	0.987439	1745.72	0.195429	4	70	25
99	Minimum-error	0.6	0.2	0.15	2	0.20 / 0.40	3.81953	4934.35	0.987439	1745.72	0.195429	4	70	25
100	1-SE	0.6	0.2	0.05	-2	0.20 / 0.40	3.82615	4948.74	0.98833	1727.08	0.195685	5	73	26
101	1-SE	0.3	0.1	0.05	-2	0.10 / 0.20	3.81682	4948.01	0.988694	1706.71	0.195713	6	71	27
102	1-SE	0.3	0.15	0.05	-2	0.10 / 0.20	3.81682	4948.01	0.988694	1706.71	0.195713	6	71	27
103	1-SE	0.3	0.2	0.05	-2	0.10 / 0.20	3.81682	4948.01	0.988694	1706.71	0.195713	6	71	27
104	1-SE	0.6	0.1	0.05	-2	0.20 / 0.40	3.82457	4949.78	0.988178	1724.35	0.19575	6	73	28
105	1-SE	0.6	0.15	0.1	-2	0.20 / 0.40	3.82457	4949.78	0.988178	1724.35	0.19575	6	73	28
106	1-SE	0.6	0.15	0.05	-2	0.20 / 0.40	3.82457	4949.78	0.988178	1724.35	0.19575	6	73	28
107	1-SE	0.3	0.15	0.1	-2	0.10 / 0.20	3.82172	4951.03	0.989462	1732.95	0.195754	6	73	28
108	1-SE	0.3	0.15	0.1	-2	0.20 / 0.40	3.82172	4951.03	0.989462	1732.95	0.195754	6	73	28
109	1-SE	0.3	0.2	0.1	-2	0.10 / 0.20	3.82172	4951.03	0.989462	1732.95	0.195754	6	73	28
110	1-SE	0.3	0.2	0.1	-2	0.20 / 0.40	3.82172	4951.03	0.989462	1732.95	0.195754	6	73	28
111	1-SE	0.6	0.2	0.15	-2	0.20 / 0.40	3.83098	4951.74	0.988217	1752.58	0.195739	6	75	29
112	1-SE	0.6	0.2	0.1	-2	0.20 / 0.40	3.83098	4951.74	0.988217	1752.58	0.195739	6	75	29
113	1-SE	0.6	0.2	0.05	-2	0.10 / 0.20	3.8338	4952.03	0.989208	1734	0.195728	6	76	30
114	1-SE	0.6	0.1	0.05	-2	0.10 / 0.20	3.8318	4953.05	0.98818	1731.33	0.195801	6	76	30
115	1-SE	0.6	0.15	0.1	-2	0.10 / 0.20	3.8318	4953.05	0.98818	1731.33	0.195801	6	76	30
116	1-SE	0.6	0.15	0.05	-2	0.10 / 0.20	3.8318	4953.05	0.98818	1731.33	0.195801	6	76	30
117	1-SE	0.6	0.2	0.15	-2	0.10 / 0.20	3.8386	4955.01	0.989521	1758.33	0.195778	6	78	31
118	1-SE	0.6	0.2	0.1	-2	0.10 / 0.20	3.8386	4955.01	0.989521	1758.33	0.195778	6	78	31
119	1-SE	0.3	0.2	0.15	-2	0.10 / 0.20	3.84714	4958.89	0.987096	1786.76	0.196085	7	81	32
120	1-SE	0.3	0.2	0.15	-2	0.20 / 0.40	3.84714	4958.89	0.987096	1786.76	0.196085	7	81	32
121	Minimum-error	0.3	0.1	0.05	-2	0.20 / 0.40	3.86448	4964.52	0.986629	1791.74	0.196187	8	87	33
122	Minimum-error	0.6	0.1	0.05	-2	0.20 / 0.40	3.87164	4965.8	0.985452	1807.67	0.196284	8	87	33
123	Minimum-error	0.6	0.2	0.1	-2	0.20 / 0.40	3.86899	4968.3	0.986903	1802.28	0.196332	9	89	34
124	Minimum-error	0.6	0.2	0.05	-2	0.20 / 0.40	3.86899	4968.3	0.986903	1802.28	0.196332	9	89	34
125	Minimum-error	0.6	0.2	0.1	-2	0.10 / 0.20	3.87793	4971.61	0.986935	1807.48	0.196367	9	92	35
126	Minimum-error	0.6	0.2	0.05	-2	0.10 / 0.20	3.87793	4971.61	0.986935	1807.48	0.196367	9	92	35
127	Minimum-error	0.6	0.2	0.15	-2	0.20 / 0.40	3.8771	4971.94	0.986495	1807.31	0.196505	10	91	36
128	Minimum-error	0.6	0.15	0.05	-2	0.20 / 0.40	3.87505	4969.88	0.986164	1809.99	0.196506	10	91	36
129	Minimum-error	0.6	0.1	0.05	-2	0.10 / 0.20	3.88617	4971.92	0.986701	1822.21	0.196519	10	92	37
130	Minimum-error	0.6	0.2	0.15	-2	0.10 / 0.20	3.88773	4974.37	0.986809	1818.03	0.196498	10	94	38
131	Minimum-error	0.6	0.15	0.05	-2	0.10 / 0.20	3.88412	4973.2	0.986192	1814.92	0.196549	10	94	38
132	Minimum-error	0.6	0.15	0.1	-2	0.20 / 0.40	3.88107	4972.84	0.986554	1819.47	0.196692	11	93	39
133	Minimum-error	0.3	0.2	0.15	-2	0.20 / 0.40	3.8826	4973	0.986076	1818.44	0.196697	11	93	39
134	Minimum-error	0.3	0.2	0.1	-2	0.20 / 0.40	3.8826	4973	0.986076	1818.44	0.196697	11	93	39
135	Minimum-error	0.3	0.2	0.05	-2	0.20 / 0.40	3.8826	4973	0.986076	1818.44	0.196697	11	93	39
136	Minimum-error	0.3	0.15	0.1	-2	0.20 / 0.40	3.8826	4973	0.986076	1818.44	0.196697	11	93	39
137	Minimum-error	0.3	0.15	0.05	-2	0.20 / 0.40	3.8826	4973	0.986076	1818.44	0.196697	11	93	39
138	Minimum-error	0.6	0.15	0.1	-2	0.10 / 0.20	3.89021	4976.15	0.986503	1824.15	0.196745	11	96	40
139	Minimum-error	0.3	0.15	0.1	-2	0.10 / 0.20	3.89185	4976.28	0.986273	1823.37	0.196745	11	96	40
140	Minimum-error	0.3	0.15	0.05	-2	0.10 / 0.20	3.89185	4976.28	0.986273	1823.37	0.196745	11	96	40
141	Minimum-error	0.3	0.2	0.15	-2	0.10 / 0.20	3.89185	4976.28	0.986273	1823.37	0.196745	11	96	40
142	Minimum-error	0.3	0.2	0.1	-2	0.10 / 0.20	3.89185	4976.28	0.986273	1823.37	0.196745	11	96	40
143	Minimum-error	0.3	0.2	0.05	-2	0.10 / 0.20	3.89185	4976.28	0.986273	1823.37	0.196745	11	96	40
144	Minimum-error	0.3	0.1	0.05	-2	0.10 / 0.20	3.90239	4979.13	0.985245	1829.82	0.196748	11	98	41
