# Supplementary material for: Identifying age-common and age-specific factors of Plasmodium infection in Nigerian children under five: Application of a cluster-aware multistage selection framework to the 2018 Nigeria Demographic and Health Survey
Source: PLOS Glob Public Health. 2026 Jul 14;6(7):e0006693. doi: 10.1371/journal.pgph.0006693 (PMC13367690; doi:10.1371/journal.pgph.0006693)
Supplement: S3 Table — Variable selection results from the three-stage covariate screening procedure. Community-level factors were defined as primary sampling unit level proportions of individuals exhibiting each covariate, and individual-level factors were measured directly for each child. In Step 1, survey-weighted least absolute shrinkage and selection operator with stratified primary sampling unit bootstrapping retained covariates selected in ≥60% of bootstrap replicates. In Step 2, generalized linear models (GLMs) with bootstrapping identified candidate age-varying covariates when age-interaction terms were significant in ≥60% of replicates; remaining covariates were treated as candidate age-common covariates. In Step 3, backward elimination with forward reassessment retained covariates that showed significant associations with Plasmodium infection, improved model fit by modified quasi-information criterion changes, or acted as confounders based on changes in mean or maximum prevalence ratios. Refer to S1 Text for details. The final age pattern (“age-common” or “age-specific”) and retention status are reported for each covariate. Abbreviations: LASSO = Least Absolute Shrinkage and Selection Operator; GLM = Generalized Linear Model; DAG = Directed Acyclic Graph; BMI = Body Mass Index; ITN = Insecticide-Treated Net; QICu = simplified quasi-likelihood information criterion; dQIC = QICu of reduced model minus QICu of retained model; PR = prevalence ratio; dPR = Relative prevalence ratio change. (XLSX) [file pgph.0006693.s003.xlsx]

## Sheet: S3 Table
S3 Table. Step-by-step results of the Cluster-aware Multistage Selection identifying age-common and age-specific factors associated with Plasmodium infection among children under five in Nigeria, 2018 Nigeria Demographic and Health Survey
Variable selection results from the three-stage covariate screening procedure. Community-level factors were defined as primary sampling unit level proportions of individuals exhibiting each covariate, and individual-level factors were measured directly for each child. In Step 1, survey-weighted least absolute shrinkage and selection operator with stratified primary sampling unit bootstrapping ret…
Abbreviations: LASSO = Least Absolute Shrinkage and Selection Operator; GLM = Generalized Linear Model; DAG = Directed Acyclic Graph; BMI = Body Mass Index; ITN = Insecticide-Treated Net; QICu = simplified quasi-likelihood information criterion; dQIC = QICu of reduced model minus QICu of retained model; PR = prevalence ratio; dPR = Relative prevalence ratio change
Covariate name	Final age pattern	Step 1: LASSO & bootstrapping	Step 2: GLM & bootstrapping	Step 3: backward elimination main effect	Step 3: backward elimination interaction term	Step 3: forward reassessment main effect	Step 3: forward reassessment interaction term
Community-level factors (per 10%-point increase)
Socioeconomic and demographic
Household is poor or poorer	Age-common	Always-keep (DAG)	Age-common candidate (stability = 1.00)	Selected: DAG identified variable	Not tested due to Step 2 results		Tested but not selected
Mother received primary education or higher	Age-common	Always-keep (DAG)	Age-specific candidate (stability = 1.00)	Selected: DAG identified variable	Not selected
Father received primary education or higher	Not retained in final model	Dropped in Step 1 (stability = 0.00)				Tested but not selected	Tested but not selected
Mother is employed	Not retained in final model	Dropped in Step 1 (stability = 0.21)				Tested but not selected	Tested but not selected
Father is employed	Not retained in final model	Dropped in Step 1 (stability = 0.01)				Tested but not selected	Tested but not selected
Household structure and physical environment
Household owns livestock	Age-common	Retained in Step 1 (stability = 1.00)	Age-specific candidate (stability = 1.00)	Selected: p-value (p=0.000) QIC (dQIC=10.94)	Not selected
Household owns agricultural land	Age-common	Retained in Step 1 (stability = 1.00)	Age-specific candidate (stability = 1.00)	Selected: p-value (p=0.000) QIC (dQIC=33.93) confounding (mean dPR=8.5%, max dPR=46.2%)	Not selected
Access to improved sanitation facility	Not retained in final model	Dropped in Step 1 (stability = 0.00)				Tested but not selected	Tested but not selected
Access to improved water source	Not retained in final model	Dropped in Step 1 (stability = 0.00)				Tested but not selected	Tested but not selected
House has finished flooring material	Not retained in final model	Retained in Step 1 (stability = 0.99)	Age-common candidate (stability = 0.99)	Not selected	Not tested due to Step 2 results		Tested but not selected
Access to electricity	Not retained in final model	Dropped in Step 1 (stability = 0.04)				Tested but not selected	Tested but not selected
Prevention and health-related behaviors
Mother exposed to mass media at least once a week	Not retained in final model	Dropped in Step 1 (stability = 0.00)				Tested but not selected	Tested but not selected
Household owns ITN	Not retained in final model	Dropped in Step 1 (stability = 0.00)				Tested but not selected	Tested but not selected
Individual-level factors
Socioeconomic and demographic
Female sex	Not retained in final model	Dropped in Step 1 (stability = 0.01)				Tested but not selected	Tested but not selected
Household wealth quintile	Age-common	Always-keep (DAG)	Age-specific candidate (stability = 1.00)	Selected: DAG identified variable	Not selected
Education level of the mother	Age-common	Always-keep (DAG)	Age-specific candidate (stability = 1.00)	Selected: DAG identified variable	Not selected
Education level of the father	Age-specific	Retained in Step 1 (stability = 1.00)	Age-specific candidate (stability = 1.00)	Selected: kept due to interaction term	Selected: p-value (p=0.009) QIC (dQIC=0.91)
Occupation of the mother	Not retained in final model	Retained in Step 1 (stability = 1.00)	Age-specific candidate (stability = 1.00)	Not selected	Not selected
Occupation of the father	Not retained in final model	Retained in Step 1 (stability = 1.00)	Age-specific candidate (stability = 1.00)	Not selected	Not selected
Area of residency	Age-common	Always-keep (DAG)	Age-specific candidate (stability = 1.00)	Selected: DAG identified variable	Not selected
Household lives in rural regions	Age-specific	Retained in Step 1 (stability = 1.00)	Age-specific candidate (stability = 1.00)	Selected: kept due to interaction term	Selected: p-value (p=0.018) QIC (dQIC=1.79)
Child & Maternal nutrition
Fulfills minimum dietary diversity (MDD)	Not retained in final model	Dropped in Step 1 (stability = 0.00)					Tested but not selected
Fulfills minimum meal frequency (MMF)	Not retained in final model	Dropped in Step 1 (stability = 0.00)					Tested but not selected
Fulfills minimum acceptable diet (MAD)	Not retained in final model	Dropped in Step 1 (stability = 0.00)					Tested but not selected
Given iron supplement within 7 days	Age-specific	Retained in Step 1 (stability = 1.00)	Age-specific candidate (stability = 1.00)	Selected: kept due to interaction term	Selected: p-value (p=0.003) QIC (dQIC=3.08)
Child given vitamin A supplement within 6 months	Age-common	Retained in Step 1 (stability = 1.00)	Age-common candidate (stability = 1.00)	Selected: p-value (p=0.033) QIC (dQIC=0.98)	Not tested due to Step 2 results		Tested but not selected
Anemia level of the mother	Age-common	Retained in Step 1 (stability = 1.00)	Age-specific candidate (stability = 1.00)	Selected: p-value (p=0.000) QIC (dQIC=9.55)	Not selected
BMI status of the mother	Age-common	Retained in Step 1 (stability = 1.00)	Age-specific candidate (stability = 1.00)	Selected: p-value (p=0.006) QIC (dQIC=4.44)	Not selected
Height-for-age	Age-common	Retained in Step 1 (stability = 1.00)	Age-specific candidate (stability = 1.00)	Selected: p-value (p=0.004) QIC (dQIC=2.77)	Not selected
Weight-for-height	Age-common	Retained in Step 1 (stability = 1.00)	Age-specific candidate (stability = 1.00)	Selected: p-value (p=0.012) QIC (dQIC=2.02)	Not selected
Weight-for-age	Not retained in final model	Retained in Step 1 (stability = 1.00)	Age-specific candidate (stability = 1.00)	Not selected	Not selected
Currently breastfed	Age-common	Retained in Step 1 (stability = 1.00)	Age-specific candidate (stability = 1.00)	Selected: p-value (p=0.001) QIC (dQIC=4.84)	Not selected
Household structure and physical environment
Number of household members	Not retained in final model	Retained in Step 1 (stability = 1.00)	Age-specific candidate (stability = 1.00)	Not selected	Not selected
Access to electricity	Not retained in final model	Dropped in Step 1 (stability = 0.00)				Tested but not selected	Tested but not selected
House has finished flooring material	Not retained in final model	Retained in Step 1 (stability = 0.99)	Age-common candidate (stability = 0.99)	Not selected	Not tested due to Step 2 results		Tested but not selected
2 or more rooms for sleeping	Not retained in final model	Dropped in Step 1 (stability = 0.21)				Tested but not selected	Tested but not selected
Cooks inside	Not retained in final model	Retained in Step 1 (stability = 0.45)	Age-specific candidate (stability = 0.45)	Not selected	Not selected
Owns agricultural land	Not retained in final model	Dropped in Step 1 (stability = 0.00)				Tested but not selected	Tested but not selected
Owns livestocks	Not retained in final model	Dropped in Step 1 (stability = 0.00)				Tested but not selected	Tested but not selected
Access to improved sanitation facility	Not retained in final model	Retained in Step 1 (stability = 1.00)	Age-specific candidate (stability = 1.00)	Not selected	Not selected
Shares toilet with others	Not retained in final model	Retained in Step 1 (stability = 0.91)	Age-specific candidate (stability = 0.91)	Not selected	Not selected
Place of handwashing	Age-common	Retained in Step 1 (stability = 1.00)	Age-specific candidate (stability = 1.00)	Selected: p-value (p=0.019) QIC (dQIC=0.87)	Not selected
Has soap and water when washing hands	Not retained in final model	Dropped in Step 1 (stability = 0.00)				Tested but not selected	Tested but not selected
Ash, mud, sand present at handwashing place	Not retained in final model	Retained in Step 1 (stability = 0.91)	Age-common candidate (stability = 0.91)	Not selected	Not tested due to Step 2 results		Tested but not selected
Access to improved water source	Not retained in final model	Retained in Step 1 (stability = 0.77)	Age-specific candidate (stability = 0.77)	Not selected	Not selected
Owns water source	Not retained in final model	Dropped in Step 1 (stability = 0.00)				Tested but not selected	Tested but not selected
Prevention and health-related behaviors
Household owns ITN	Age-common	Retained in Step 1 (stability = 1.00)	Age-specific candidate (stability = 1.00)	Selected: p-value (p=0.017) QIC (dQIC=1.96)	Not selected
Household owns more than 1 ITN per 2 members	Not retained in final model	Dropped in Step 1 (stability = 0.00)				Tested but not selected	Tested but not selected
Slept under an ITN last night	Age-common	Retained in Step 1 (stability = 0.91)	Age-specific candidate (stability = 0.91)	Selected: p-value (p=0.005) QIC (dQIC=2.68)	Not selected
Mother uses the internet at least once a week	Age-common	Retained in Step 1 (stability = 1.00)	Age-specific candidate (stability = 1.00)	Selected: p-value (p=0.003) QIC (dQIC=12.60) confounding (mean dPR=4.9%, max dPR=57.4%)	Not selected
Mother exposed to mass media at least once a week	Not retained in final model	Dropped in Step 1 (stability = 0.00)				Tested but not selected	Tested but not selected
Visited health facility in the last 12 months	Not retained in final model	Retained in Step 1 (stability = 1.00)	Age-specific candidate (stability = 1.00)	Not selected	Not selected
Mother had problems in accessing healthcare	Not retained in final model	Dropped in Step 1 (stability = 0.04)				Tested but not selected	Tested but not selected
Appropriate disposal of children's stool	Age-specific	Retained in Step 1 (stability = 1.00)	Age-specific candidate (stability = 1.00)	Selected: kept due to interaction term	Selected: p-value (p=0.006) QIC (dQIC=2.37)
Mother received drugs for intestinal parasites during pregnancy	Not retained in final model	Retained in Step 1 (stability = 0.77)	Age-specific candidate (stability = 0.77)	Not selected	Not selected
Place of delivery	Not retained in final model	Retained in Step 1 (stability = 1.00)	Age-specific candidate (stability = 1.00)	Not selected	Not selected
