# Supplementary material for: Identifying age-common and age-specific factors of Plasmodium infection in Nigerian children under five: Application of a cluster-aware multistage selection framework to the 2018 Nigeria Demographic and Health Survey
Source: PLOS Glob Public Health. 2026 Jul 14;6(7):e0006693. doi: 10.1371/journal.pgph.0006693 (PMC13367690; doi:10.1371/journal.pgph.0006693)
Supplement: S4 Table — Community-level factors were defined as primary sampling unit level proportions of individuals exhibiting each covariate, and individual-level factors were measured directly for each child. Model statistics are reported for covariates retained in the final survey-weighted quasi-Poisson regression model with a log link following the multi-level, three-stage, survey-design-aware, bidirectional covariate selection procedure. Interaction terms between the age-bin indicator (24–59 months versus 6–23.9 months) and each covariate X are presented as Age × X. Abbreviations: CI = confidence interval; ITN = insecticide-treated nets. (XLSX) [file pgph.0006693.s004.xlsx]

## Sheet: S4 Table
S4 Table. Covariate-level results from the final Cluster-aware Multistage Selection model identifying age-common and age-specific factors associated with Plasmodium infection among children under five in Nigeria, 2018 Nigeria Demographic and Health Survey
Community-level factors were defined as primary sampling unit level proportions of individuals exhibiting each covariate, and individual-level factors were measured directly for each child. Model statistics are reported for covariates retained in the final survey-weighted quasi-Poisson regression model with a log link following the multi-level, three-stage, survey-design-aware, bidirectional cova…
Abbreviations: CI = confidence interval; ITN = insecticide-treated nets
Covariate name	Exponentiated coefficient (95% CI)	Standard error	Z-value	p-value
Community-level factors (per 10%-point increase)
Socioeconomic and demographic
Household is poor or poorer	1.013 (1.000–1.026)	0.007	1.937	0.053
Mother received primary education or higher	1.000 (0.982–1.018)	0.009	-0.001	0.999
Household structure and physical environment
Household owns livestock	1.025 (1.011–1.039)	0.007	3.584	<0.001
Household owns agricultural land	1.046 (1.029–1.062)	0.008	5.532	<0.001
Individual-level factors
Socioeconomic and demographic
Household wealth quintile
Richest	Reference
Richer	1.668 (1.384–2.012)	0.096	5.36	<0.001
Middle	1.833 (1.515–2.218)	0.097	6.228	<0.001
Poorer	1.753 (1.432–2.147)	0.103	5.434	<0.001
Poorest	1.807 (1.467–2.224)	0.106	5.575	<0.001
Education level of the mother
Higher	Reference
Secondary	1.303 (1.045–1.624)	0.113	2.349	0.019
Primary	1.544 (1.228–1.941)	0.117	3.721	<0.001
None	1.558 (1.225–1.980)	0.122	3.618	<0.001
Education level of the father
Higher	Reference
Secondary	1.095 (0.858–1.397)	0.124	0.73	0.465
Age*Secondary	0.862 (0.661–1.124)	0.136	-1.098	0.272
Primary	1.173 (0.895–1.537)	0.138	1.157	0.247
Age*Primary	0.828 (0.622–1.103)	0.146	-1.289	0.197
None	1.301 (1.025–1.652)	0.122	2.163	0.031
Age*None	0.742 (0.578–0.954)	0.128	-2.331	0.020
Area of residency
North Central	Reference
North East	0.763 (0.677–0.860)	0.061	-4.415	<0.001
North West	0.967 (0.868–1.077)	0.055	-0.617	0.537
South South or South East	1.078 (0.953–1.219)	0.063	1.196	0.232
South West	1.559 (1.367–1.778)	0.067	6.609	<0.001
Household lives in rural regions	1.462 (1.266–1.688)	0.073	5.178	<0.001
Age*Household lives in rural regions	0.864 (0.750–0.995)	0.072	-2.034	0.042
Child & Maternal nutrition
Given iron supplement within 7 days	0.879 (0.757–1.021)	0.076	-1.685	0.092
Age*Given iron supplement within 7 days	1.226 (1.050–1.432)	0.079	2.581	0.010
Child given vitamin A supplement within 6 months	0.936 (0.880–0.995)	0.031	-2.112	0.035
Anemia level of the mother
Normal	Reference
Mild	1.132 (1.060–1.208)	0.033	3.725	<0.001
Moderate	1.144 (1.077–1.215)	0.031	4.35	<0.001
Severe	1.225 (1.012–1.483)	0.098	2.08	0.038
BMI status of the mother
Normal	Reference
Very thin	0.975 (0.869–1.095)	0.059	-0.424	0.671
Thin	0.956 (0.874–1.046)	0.046	-0.979	0.328
Overweight	0.896 (0.825–0.974)	0.042	-2.592	0.010
Obese	0.788 (0.669–0.928)	0.084	-2.851	0.004
Height-for-age
With stunting	1.080 (1.024–1.139)	0.027	2.855	0.004
Normal	Reference
Weight-for-height
With wasting	1.047 (0.953–1.150)	0.048	0.958	0.338
Normal	Reference
Overweight	0.761 (0.631–0.917)	0.096	-2.863	0.004
Currently breastfed	0.845 (0.764–0.934)	0.051	-3.293	<0.001
Household structure and physical environment
Place of handwashing
At home: fixed	Reference
At home: mobile	1.005 (0.931–1.084)	0.039	0.125	0.900
Not at home	1.091 (0.996–1.196)	0.047	1.87	0.062
Prevention and health-related behaviors
Household owns ITN	1.104 (1.017–1.198)	0.042	2.375	0.018
Slept under an ITN last night	0.916 (0.858–0.977)	0.033	-2.65	0.008
Mother uses the internet at least once a week	0.638 (0.475–0.857)	0.151	-2.981	0.003
Appropriate disposal of children's stool	0.942 (0.850–1.044)	0.053	-1.143	0.253
Age*Appropriate disposal of children's stool	1.140 (1.019–1.274)	0.057	2.296	0.022
